# Supplementary material for: Translation, Cultural Adaptation, and Content Validity of a Modified Italian Version of the Jackson/Cubbin Pressure Injury Risk Assessment Scale for ICU Patients
Source: Nurs Rep. 2025 Jul 14;15(7):256. doi: 10.3390/nursrep15070256 (PMC12300118; doi:10.3390/nursrep15070256)
Supplement: Supplementary file 1 [file nursrep-15-00256-s001.zip]

Archive with 1 entries (1 files):
- nursrep-3683397-supplementary.pdf
